# Supplementary material for: Ultraviolet-reflective film applied to windows reduces the likelihood of collisions for two species of songbird
Source: PeerJ. 2020 Sep 16;8:e9926. doi: 10.7717/peerj.9926 (PMC7501805; doi:10.7717/peerj.9926)
Supplement: Supplemental Information 1 [file peerj-08-9926-s001.xlsx]

## Sheet: Zebra finch
Bird band number	Treatment	Hit control?	Hit UV?		Bird band number	Control	Treatment		Band No	Control.11	Control.6	Control.1	Both.11	Both.6	Both.1	UV.11	UV.6	UV.1
5505	Left UV	1	0		4923	1	1		4923	2.24736	1.77592	1.26625	3.83695	3.6804	3.25605	1.74907	1.25653	1.11636
6332	Left UV	0.5	0.5		5505	1	0		5696	3.3337	2.59148	1.92683	4.38721	4.14514	3.67407	0.759412	0.477673	0.46182
6524	Left UV	0.5	0.5		5696	1	0		6326	2.73359	1.97982	1.35537	3.41593	1.79456	1.67017	2.95021	1.9748	1.56473
6535	Left UV	0.5	0.5		6326	1	0		6332	3.14667	2.99653	2.00995	3.09242	2.5818	1.68946	2.8291	2.15127	1.58696
6537	Left UV	1	0		6332	1	1		6524	2.61265	2.30967	1.9893	0.800243	0.517106	0.502694	1.61659	1.0472	0.417349
6543	Left UV	1	0		6524	0	0		6534	5.26441	4.91982	3.48562	3.92773	3.20848	2.53944	2.96919	2.46795	1.37964
6640	Left UV	1	0		6534	1	1		6535	2.74042	2.09115	1.54729	3.48482	2.84131	1.64509	2.12979	1.75562	1.51373
6646	Left UV	1	0		6535	0	0		6537	4.98096	4.4329	3.29183	4.12314	3.69123	1.74055	2.58727	2.02023	1.69269
6647	Left UV	0.5	0.5		6537	1	0		6539	4.11365	3.51304	2.83756	4.35762	3.37001	2.75164	2.34009	2.16445	2.21831
6652	Left UV	0.5	0.5		6539	1	1		6640	3.46266	2.71703	2.27032	4.79191	4.16187	3.76313	2.66352	1.94936	1.52363
6655	Left UV	0.5	0.5		6637	1	0		6644	5.18406	4.14192	2.21308	2.93888	3.10069	2.63249	5.5729	4.95321	3.44689
4923	Right UV	1	0		6640	1	1		6646	4.13882	3.15158	1.27414	2.00136	2.22134	1.21511	2.71964	2.29683	2.14229
5696	Right UV	1	0		6644	1	1		6650	5.36372	4.799	4.0233	2.53135	2.8298	1.81427	2.59625	3.04381	2.1863
6326	Right UV	1	0		6646	1	0		6652	4.15194	3.8709	3.22958	3.13861	2.80761	2.2622	4.09806	3.91267	3.61329
6424	Right UV	1	0		6649	1	0
6534	Right UV	0	1		6650	0	0		Flight velocity data
6539	Right UV	0.5	0.5		6652	1	0		11, 6, 1 refer to the last frames in sequences
6644	Right UV	0.5	0.5
6649	Right UV	1	0		For comparison of control vs treatment
6650	Right UV	1	0		Avoid = 0, Hit =1
For the 'both' choice trials
Avoid = 0, Hit = 1, Avoid both = 0.5

## Sheet: Cowbird
Bird band number	Treatment	Hit control?	Hit UV?		Bird band number	Control	Treatment		Bird band number	treatment	control11	control6	control1
blue	Left UV	1	0		blue	1	1		blue	control	6.01119	4.74464	3.95762
dark blue	Left UV	1	0		blue2	1	1		blue2	control
green	Left UV	0.5	0.5		dark blue	1	0		dark blue	control	8.44452	6.75126	5.52057
green2	Left UV	1	0		dark blue2	1	1		dark blue2	control
orange2	Left UV	1	0		green	1	1		green	control	5.84668	4.86263	2.86139
Violet	Left UV	0	1		green2	1	0		green2	control
white	Left UV	0	1		orange	1	1		orange	control	5.39462	4.6967	2.99804
white2	Left UV	1	0		orange2	1	1		orange2	control	5.62854	5.18215	4.26624
yellow2	Left UV	1	0		red	1	1		red	control	7.38115	6.26547	3.03051
blue2	Right UV	1	0		red/white	1	0		red/white	control	6.90867	6.01692	4.45154
dark blue2	Right UV	0	1		red2	1	1		red2	control
orange	Right UV	1	0		violet	1	0		Violet	control
red	Right UV	1	0		violet2	1	0		violet2	control	6.49101	5.29381	4.69482
red/white	Right UV	1	0		white	1	1		white	control	6.46568	5.97264	4.69958
red2	Right UV	1	0		white2	1	1		white2	control
violet2	Right UV	0.5	0.5		yellow	1	1		yellow2	control
yellow	Right UV	1	0		yellow2	1	1		blue	both	3.12744	1.70402	1.30849
									blue2	both	5.10787	4.98508	2.96855
For the 'both' choice trials					For comparison of control vs treatment				dark blue	both	2.25487	2.30914	1.47809
Avoid = 0, Hit = 1, Avoid both = 0.5					Avoid = 0, Hit =1				dark blue2	both	4.45266	3.58468	2.8127
									green	both	2.95104	2.16364	1.8329
									green2	both	5.81167	3.9777	2.56367
									orange	both
									orange2	both	6.38245	5.15635	3.38851
									red	both	7.93501	5.99388	4.22993
									red/white	both
									red2	both	6.08674	4.40658	3.15372
									Violet	both	6.4123	5.50354	4.58153
									violet2	both	2.42079	2.57127	2.2299
									white	both
									white2	both	6.18022	5.58853	4.62634
									yellow2	both	7.19205	6.7974	5.34412
									blue	uv	1.32811	0.721948	1.00716
									blue2	uv
									dark blue	uv	3.54149	2.26558	1.85091
									dark blue2	uv	2.99837	2.99225	2.28921
									green	uv	7.03742	5.97009	4.45185
									green2	uv	4.20107	3.25765	2.41134
									orange	uv	6.49373	5.95725	4.14605
									orange2	uv
									red	uv	5.68533	4.81317	2.31212
									red/white	uv	5.32349	4.08518	3.04105
									red2	uv	7.04898	3.72397	2.59874
									Violet	uv	7.10671	5.75558	3.99602
									violet2	uv
									white	uv	6.57954	6.16114	5.21285
									white2	uv	5.09645	4.29546	3.41077
									yellow2	uv
									Flight velocity data
									11, 6, 1 refer to the last frames in sequences
